# Supplementary material for: Do ESG Frameworks Capture Corporate Health Impacts? An Analysis of the Food and Beverage Industry
Source: Int J Environ Res Public Health. 2025 Dec 24;23(1):30. doi: 10.3390/ijerph23010030 (PMC12840626; doi:10.3390/ijerph23010030)
Supplement: Supplementary file 1 [file ijerph-23-00030-s001.zip]

Archive with 1 entries (1 files):
- ijerph-3975226-supplementary.pdf
